# Supplementary material for: Multiparametric MRI for organ quality assessment in a porcine Ex-Vivo lung perfusion system
Source: PLoS One. 2018 Dec 27;13(12):e0209103. doi: 10.1371/journal.pone.0209103 (PMC6307703; doi:10.1371/journal.pone.0209103)
Supplement: S1 Data — (XLSX) [file pone.0209103.s001.xlsx]

## Sheet: Tabelle1
Animal	S15	S16	S17	S19	S20	S21	S22
weight (kg)	53	51.8	54	57.2	56.2	63.4	57
CT1_score_asp_reader1	2	2	2	2	2	2	3
CT1_score_control_reader1	1	1	0	0	1	1	1
CT2_score_asp_reader1	2	2	2	2	2	2	3
CT2_score_control_reader1	1	2	1	1	2	1	1
CT1_score_asp_reader2	2	2	2	2	2	2	3
CT1_score_control_reader2	0	0	0	0	1	1	1
CT2_score_asp_reader2	3	2	2	2	3	2	2
CT2_score_control_reader2	1	1	1	1	2	1	1
MR1_score_asp_reader1	2	2	2	2	2	2	3
MR1_score_control_reader1	1	1	1	0	1	1	1
MR2_score_asp_reader1	2	2	2	2	2	2	3
MR2_score_control_reader1	1	1	1	1	1	1	1
MR1_score_asp_reader2	2	2	2	2	2	2	3
MR1_score_control_reader2	1	1	0	0	1	1	1
MR2_score_asp_reader2	2	2	2	2	3	2	3
MR2_score_control_reader2	1	1	1	1	1	0	0
Interleukin-1beta, BAL control	972.91	1837.22	237.55	41.37	9.6	9.6	130.79
Interleukin-1beta, BAL aspiration		2863.87	2866.13	16708.9	2945.19	9171.13	2853.02
Interleukin-6beta, BAL control	1344.75	1868.79	680.38	51.79	8.12	8.12	326.57
Interleukin-6beta, BAL aspiration		1675.91	1750.45	4675.15	534.52	1020.73	1731.19
Interleukin-8beta, BAL control	138481	10386.9	1436.91	1007.63	8.65	114.86	8933.57
Interleukin-8beta, BAL aspiration		118935	14412	118935	14052.1	118935	118935
TNFalpha, BAL control	80.82	22.68	43.86	5.56	5.56	5.56	5.56
TNFalpha, BAL aspiration		48.49	32.39	238.32	76.41	76.84	54.87
Interleukin-1beta, Blood_startEVLP control	169.48	121.69	1191.38	3501.42	17.3	48.72	67.47
Interleukin-1beta, Blood_startEVLP aspiration	230.63	74.71	1343.61	4445.36	5.1	58.13	65.92
Interleukin-1beta, Blood_endEVLP control	2087.72	830.99	2359.98	7826.58	2841.27	1175.56	2351.8
Interleukin-1beta, Blood_endEVLP aspiration	1028.61	796.56	1868.36	7870.78	2657.11	1226.71	2407.23
Interleukin-6beta, Blood_startEVLP control	29.62	8.12	287.29	8.12	65.29	8.12	8.12
Interleukin-6beta, Blood_startEVLP aspiration	61.36	8.12	393.41	8.12	27.67	8.12	8.12
Interleukin-6beta, Blood_endEVLP control	2861.97	1800.65	4034.98	5277.39	6883.9	1901.99	2795.1
Interleukin-6beta, Blood_endEVLP aspiration	3355.19	1354.45	3065.29	5219.55	7078.61	1967.28	3508.86
Interleukin-8beta, Blood_startEVLP control	28.14	8.65	8.65	93.75	8.65	8.65	69.83
Interleukin-8beta, Blood_startEVLP aspiration	49.33	8.65	8.65	123.29	8.65	8.65	79.88
Interleukin-8beta, Blood_endEVLP control	100.11	50.13	40.39	994.01	2882.71	8.65	2315.07
Interleukin-8beta, Blood_endEVLP aspiration	90.29	49.86	36.76	934.04	2738	8.65	2599.35
TNFalpha, Blood_startEVLP control	22.85	5.56	5.56	46.34	5.56	5.56	5.56
TNFalpha, Blood_startEVLP aspiration	34.82	5.56	5.56	48.49	5.56	5.56	5.56
TNFalpha, Blood_endEVLP control	113.92	62.18	150.49	1092.3	1085.45	55.47	146.61
TNFalpha, Blood_endEVLP aspiration	101.16	56.97	128.05	1093.36	1020.28	52.15	159.21
histology, edema, control	0	0	0	0	0	0	0
histology, hemorrhage, control	1	1	0	0	2	0	0
histology, infiltration of neutrophils, control	1	0	0	0	0	0	0
histology, pleuritis, control	0	0	0	0	0	0	0
histology, mucus retention, control	3	0	1	0	0	0	0
histology, epithelial disruption, control	0	0	0	0	0	0	0
histology, edema, aspiration	3	0	0	3	0	3	3
histology, hemorrhage, aspiration	3	3	0	2	0	2	1
histology, infiltration of neutrophils, aspiration	2	2	1	2	2	0	1
histology, pleuritis, aspiration	0	0	0	1	0	1	0
histology, mucus retention, aspiration	2	2	0	2	2	2	0
histology, epithelial disruption, aspiration	2	0	3	3	0	3	3
O2washout, MRI 1, aspiration	93.3	101.7	66.4	94.3	100.9	78.2	110.3
O2washout, MRI 2, aspiration	107.8	150	76.3	90.8	139.5	70.1	89.4
O2washout, MRI 3, aspiration	68.7	63.7	81.8	80.5	154.9	69.4	156.6
O2washout, MRI 1, control	43.9	33	28.4	52.1	47	61.1	52.5
O2washout, MRI 2, control	47	38.2	32.2	56.5	50.6	68.2	50.8
O2washout, MRI 3, control	40.6	67.8	45.9	69.6	69.3	86.4	120.8
OTF, MRI 1, aspiration	6.9538	7.069	7.3631	11.6301	12.7799	9.0968	9.0565
OTF, MRI 2, aspiration	23.4672	12.8403	6.377	15.7437	12.5695	10.9223	6.1519
OTF, MRI 3, aspiration	7.5248	7.0115	10.7011	8.9104	9.4544	4.5549	7.0527
OTF, MRI 1, control	14.9411	21.4025	11.1768	25.9561	23.0325	21.0177	14.2696
OTF, MRI 2, control	26.8691	18.5013	23.2333	18.6476	21.2894	14.6231	20.2136
OTF, MRI 3, control	11.4907	14.0213	15.591	18.8511	17.4795	14.435	12.3339
T1_21%O2, MRI 1, aspiration	1130.42	1234.54	1168.95	1284.9	1235.26	1302.68	1471.45
T1_21%O2, MRI 2, aspiration	1162.06	1312.81	1266.84	1279.89	1276.13	1345	1523.84
T1_21%O2, MRI 3, aspiration	1077.37	1236.88	1414.99	1280.47	1216.77	1379.23	1520.36
T1_21%O2, MRI 1, control	1037.61	1136.97	1106.06	1124.95	1075.57	1201.83	1133.99
T1_21%O2, MRI 2, control	1137.13	1088.16	1185.19	1100.56	1020.48	1133.26	1126.56
T1_21%O2, MRI 3, control	1114.3	1095.98	1135.55	1131.44	1090.59	1097.7	1199.35
T1_100%O2, MRI 1, aspiration	1090.3	1219.37	1155.94	1145.23	1112.36	1208.87	1342.74
T1_100%O2, MRI 2, aspiration	1027.25	1157.34	1203.07	1150.11	1136.92	1273.84	1491.35
T1_100%O2, MRI 3, aspiration	1100.17	1187.31	1259.95	1203.54	1154.73	1414.16	1482.44
T1_100%O2, MRI 1, control	934.775	958.756	1023.72	916.86	908.446	1024.17	1049.94
T1_100%O2, MRI 2, control	925.3	948.058	989.357	961.598	896.759	1033.24	981.249
T1_100%O2, MRI 3, control	1039.63	1014.01	1003.99	975.893	973.779	999.043	1166.37
PaO2underFi100; before, control	412	546	459	447	469	404	446
PaO2underFi100; before, aspiration	384	508	489	441	479	389	385
PaO2underFi100; after, control	440	423	431	377	437	451	434
PaO2underFi100; after, aspiration	263	298	377	98.6	444	339	133
PaO2underFi100; MRT1, control	369	501	580	552	569	586	522
PaO2underFi100; MRT1, aspiration	343	469	562	332	272	358	192
PaO2underFi100; MRT2, control	540	531	570	592	521	530	499
PaO2underFi100; MRT2, aspiration	411	446	564	333	450	401	164
PaO2underFi100; MRT3, control	366	525	536	557	480	490	333
PaO2underFi100; MRT3, aspiration	358	505	581	319	378	478	133
PaO2underFi100; end of EVLP, control	364	444	428	582	515	407	353
PaO2underFi100; end of EVLP, aspiration	224	280	457	429	379	439	193
